# Supplementary material for: A Framework for Estimating Economic Impacts of Ecological Restoration
Source: Environ Manage. 2024 Sep 26;74(6):1239–59. doi: 10.1007/s00267-024-02040-x (PMC11549155; doi:10.1007/s00267-024-02040-x)
Supplement: Supplementary file 1 — Supplementary information [file 267_2024_2040_MOESM1_ESM.xlsx]

## Sheet: Title Page
Supplementary Material 1
This spreadsheet provides a template that can be used to implement cost collection following the Restoration Costs Collection (RCC) Framework as described in Cullinane Thomas et al. 2024. Please refer to the article for details about the RCC Framework. The Readme tab describes how to use this spreadsheet. The Cost Entry Form tab can be used as a template for tracking restoration project costs. Co…
Title: A framework for estimating economic impacts of ecological restoration projects
Authors and affiliations: Catherine Cullinane Thomas,1 Christopher Huber,2 Kristin E. Skrabis,3 and Timothy B. Hoelzle4
1U.S. Geological Survey, Fort Collins Science Center; current address: U.S. Department of Agriculture, Economic Research Service; ORCID 0000-0001-8168-1271
2U.S. Geological Survey, Science and Decisions Center; ORCID 0000-0001-8446-8134
3U.S. Department of the Interior, Office of Policy Analysis
4U.S. Department of the Interior, Office of Restoration and Damage Assessment; ORCID 0000-0003-0294-9730
Corresponding Author: Catherine Cullinane-Thomas, catherine.cullinanethomas@usda.gov
Statements and Declarations: This study was supported by funding from the U.S. Geological Survey and the Department of the Interior. The findings and conclusions in this publication are those of the author(s) and should not be construed to represent any official U.S. Department of Agriculture determination or policy. The authors have no conflicts of interest to declare. Any use of trade, firm, or…
Citation: Cullinane Thomas, C, Huber C, Skrabis K, Hoelzle T (2024) A Framework for Estimating Economic Impacts of Ecological Restoration. Environmental Management. 10.1007/s00267-024-02040-x

## Sheet: Readme
	Readme: Restoration Cost Collection (RCC) Framework
	Version	2022.01
	Compatibility:	This workbook was designed for use in Excel version 2007 and later.
	* For more information about the Restoration Cost Collection (RCC) Framework, see: Cullinane Thomas, C, Huber C, Skrabis K, Hoelzle T (2024) A Framework for Estimating Economic Impacts of Ecological Restoration. Environmental Management. 10.1007/s00267-024-02040-x
	* You can use this tool freely. If writing about or sharing this tool, please cite: Cullinane Thomas, C, Huber C, Skrabis K, Hoelzle T (2024) A Framework for Estimating Economic Impacts of Ecological Restoration. Environmental Management. 10.1007/s00267-024-02040-x
	Overview
	* The goal of the restoration cost collection framework is to give restoration practitioners and project managers a tool for collecting and organizing project costs in a way that captures data on the composition of projects and enables economic impact analyses.
	* This system can be used to collect (or estimate) cost data for a wide range of projects: large and small projects; past, present, or future projects; and projects focused on mitigation, reclamation, restoration, or recovery.
	* The framework links common restoration actions with standard economic sectors in the North American Industrial Classification System (NAICS) scheme (Office of Management and Budget. 2017; https://www.census.gov/naics/). Systematically linking project expenditures to NAICS sectors enables bridging of cost data to economic multiplier data, which can be used to estimate economic impacts.
	Using the RCC Framework
	* The RCC Framework is organized around the information needed to estimate economic impacts, specifically: How much was spent? By whom? On what? when? And where? Projects are broken into restoration activities, which are broadly defined as components of a project for which costs can be assigned. Restoration activities are classified into activity types: project management, planning, monitoring, i…
	* The materials purchase activity type is reserved for materials that constitute a major element of project expenditures. For example, the materials purchase activity might be used for a culvert purchase for a stream restoration project, or a nursery product purchase for a planting project. Other, smaller materials purchases are often included within implementation expenditures and do not need to…
	* The RCC Framework is flexible and allows for varying levels of detail to be collected depending on data availability. Project components can be lumped into relatively few activities or divided into detailed line items. Cost and project data are improved when separate line items are recorded whenever who, what, where, or when elements differ within an activity. For example, if two different cont…

## Sheet: Cost Entry Form
Restoration Cost Collection Framework - Cost Entry Form
Instructions
* Use this form to break total project expenditures into costs by restoration activities.
* Restoration activities are defined as discrete components of the project that you can assign costs to. Break the project into as many restoration activities as you have available data.
* The combined costs for all restoration activities should sum to the total cost of the project.
* Restoration activities can include project management, planning, monitoring, implementation, large materials purchases, land or easement purchases, and realty and legal services. Activities may have been performed by Federal government, State, local, or Tribal government, non-governmental organizations, or private industry.
Completion steps:
	(1) Add case name, project name, and total project costs in the Project Overview Section.
	(2) In the Activity Breakdown section, start a row by entering an Activity Name and selecting an Activity Type.
	(3) Required cells for the row will be highlighted in blue.
	(4) Once all required information is entered for a row, the row will turn green.
Caution!
	Don't cut and paste. Cutting and pasting will disrupt the conditional formatting in this workbook.
	Copy and paste is okay.
Project Overview
	Case Name
	Project Name
	Total Cost of Project
	Sum of Activity Costs Entered	0
Activity Breakdown
#	Activity Name	Activity Type	Activity Cost	Start Date (m/d/yyyy)	Completion Date (m/d/yyyy)	1 ➔➔➔	Implementing Party/ Vendor Type/ Selling Party	2 ➔➔➔	State	County (or County Equivalent)	3 ➔➔➔	NAICS Code/Description	Supply Chain Level	Type of real-estate purchase	Labor hours (optional)	Labor costs	Travel costs	Other nonlabor costs	Description of Other nonlabor costs	Warning	ActiveRow	Activity	Manage_Plan_Monitor	Party	GetNAICS	GetBreakdown	BreakdownFlag	GetSupplyChain	GetRealty	RowComplete_Basics	RowComplete_NAICS	RowComplete_Breakdown	RowComplete_SupplyChain	RowComplete_Realty	RowComplete
1	Add activity name first																				TRUE	#N/A	#N/A	#N/A	#N/A	#N/A	#N/A	#N/A	#N/A	FALSE	#N/A	#N/A	#N/A	#N/A	#N/A
2																					FALSE	#N/A	#N/A	#N/A	#N/A	#N/A	#N/A	#N/A	#N/A	FALSE	#N/A	#N/A	#N/A	#N/A	#N/A
3																					FALSE	#N/A	#N/A	#N/A	#N/A	#N/A	#N/A	#N/A	#N/A	FALSE	#N/A	#N/A	#N/A	#N/A	#N/A
4																					FALSE	#N/A	#N/A	#N/A	#N/A	#N/A	#N/A	#N/A	#N/A	FALSE	#N/A	#N/A	#N/A	#N/A	#N/A
5																					FALSE	#N/A	#N/A	#N/A	#N/A	#N/A	#N/A	#N/A	#N/A	FALSE	#N/A	#N/A	#N/A	#N/A	#N/A
6																					FALSE	#N/A	#N/A	#N/A	#N/A	#N/A	#N/A	#N/A	#N/A	FALSE	#N/A	#N/A	#N/A	#N/A	#N/A
7																					FALSE	#N/A	#N/A	#N/A	#N/A	#N/A	#N/A	#N/A	#N/A	FALSE	#N/A	#N/A	#N/A	#N/A	#N/A
8																					FALSE	#N/A	#N/A	#N/A	#N/A	#N/A	#N/A	#N/A	#N/A	FALSE	#N/A	#N/A	#N/A	#N/A	#N/A
9																					FALSE	#N/A	#N/A	#N/A	#N/A	#N/A	#N/A	#N/A	#N/A	FALSE	#N/A	#N/A	#N/A	#N/A	#N/A
10																					FALSE	#N/A	#N/A	#N/A	#N/A	#N/A	#N/A	#N/A	#N/A	FALSE	#N/A	#N/A	#N/A	#N/A	#N/A
11																					FALSE	#N/A	#N/A	#N/A	#N/A	#N/A	#N/A	#N/A	#N/A	FALSE	#N/A	#N/A	#N/A	#N/A	#N/A
12																					FALSE	#N/A	#N/A	#N/A	#N/A	#N/A	#N/A	#N/A	#N/A	FALSE	#N/A	#N/A	#N/A	#N/A	#N/A
13																					FALSE	#N/A	#N/A	#N/A	#N/A	#N/A	#N/A	#N/A	#N/A	FALSE	#N/A	#N/A	#N/A	#N/A	#N/A
14																					FALSE	#N/A	#N/A	#N/A	#N/A	#N/A	#N/A	#N/A	#N/A	FALSE	#N/A	#N/A	#N/A	#N/A	#N/A
15																					FALSE	#N/A	#N/A	#N/A	#N/A	#N/A	#N/A	#N/A	#N/A	FALSE	#N/A	#N/A	#N/A	#N/A	#N/A
16																					FALSE	#N/A	#N/A	#N/A	#N/A	#N/A	#N/A	#N/A	#N/A	FALSE	#N/A	#N/A	#N/A	#N/A	#N/A
17																					FALSE	#N/A	#N/A	#N/A	#N/A	#N/A	#N/A	#N/A	#N/A	FALSE	#N/A	#N/A	#N/A	#N/A	#N/A
18																					FALSE	#N/A	#N/A	#N/A	#N/A	#N/A	#N/A	#N/A	#N/A	FALSE	#N/A	#N/A	#N/A	#N/A	#N/A
19																					FALSE	#N/A	#N/A	#N/A	#N/A	#N/A	#N/A	#N/A	#N/A	FALSE	#N/A	#N/A	#N/A	#N/A	#N/A
20																					FALSE	#N/A	#N/A	#N/A	#N/A	#N/A	#N/A	#N/A	#N/A	FALSE	#N/A	#N/A	#N/A	#N/A	#N/A
21																					FALSE	#N/A	#N/A	#N/A	#N/A	#N/A	#N/A	#N/A	#N/A	FALSE	#N/A	#N/A	#N/A	#N/A	#N/A
22																					FALSE	#N/A	#N/A	#N/A	#N/A	#N/A	#N/A	#N/A	#N/A	FALSE	#N/A	#N/A	#N/A	#N/A	#N/A
23																					FALSE	#N/A	#N/A	#N/A	#N/A	#N/A	#N/A	#N/A	#N/A	FALSE	#N/A	#N/A	#N/A	#N/A	#N/A
24																					FALSE	#N/A	#N/A	#N/A	#N/A	#N/A	#N/A	#N/A	#N/A	FALSE	#N/A	#N/A	#N/A	#N/A	#N/A
25																					FALSE	#N/A	#N/A	#N/A	#N/A	#N/A	#N/A	#N/A	#N/A	FALSE	#N/A	#N/A	#N/A	#N/A	#N/A
26																					FALSE	#N/A	#N/A	#N/A	#N/A	#N/A	#N/A	#N/A	#N/A	FALSE	#N/A	#N/A	#N/A	#N/A	#N/A
27																					FALSE	#N/A	#N/A	#N/A	#N/A	#N/A	#N/A	#N/A	#N/A	FALSE	#N/A	#N/A	#N/A	#N/A	#N/A
28																					FALSE	#N/A	#N/A	#N/A	#N/A	#N/A	#N/A	#N/A	#N/A	FALSE	#N/A	#N/A	#N/A	#N/A	#N/A
29																					FALSE	#N/A	#N/A	#N/A	#N/A	#N/A	#N/A	#N/A	#N/A	FALSE	#N/A	#N/A	#N/A	#N/A	#N/A
30																					FALSE	#N/A	#N/A	#N/A	#N/A	#N/A	#N/A	#N/A	#N/A	FALSE	#N/A	#N/A	#N/A	#N/A	#N/A
31																					FALSE	#N/A	#N/A	#N/A	#N/A	#N/A	#N/A	#N/A	#N/A	FALSE	#N/A	#N/A	#N/A	#N/A	#N/A
32																					FALSE	#N/A	#N/A	#N/A	#N/A	#N/A	#N/A	#N/A	#N/A	FALSE	#N/A	#N/A	#N/A	#N/A	#N/A
33																					FALSE	#N/A	#N/A	#N/A	#N/A	#N/A	#N/A	#N/A	#N/A	FALSE	#N/A	#N/A	#N/A	#N/A	#N/A
34																					FALSE	#N/A	#N/A	#N/A	#N/A	#N/A	#N/A	#N/A	#N/A	FALSE	#N/A	#N/A	#N/A	#N/A	#N/A
35																					FALSE	#N/A	#N/A	#N/A	#N/A	#N/A	#N/A	#N/A	#N/A	FALSE	#N/A	#N/A	#N/A	#N/A	#N/A
36																					FALSE	#N/A	#N/A	#N/A	#N/A	#N/A	#N/A	#N/A	#N/A	FALSE	#N/A	#N/A	#N/A	#N/A	#N/A
37																					FALSE	#N/A	#N/A	#N/A	#N/A	#N/A	#N/A	#N/A	#N/A	FALSE	#N/A	#N/A	#N/A	#N/A	#N/A
38																					FALSE	#N/A	#N/A	#N/A	#N/A	#N/A	#N/A	#N/A	#N/A	FALSE	#N/A	#N/A	#N/A	#N/A	#N/A
39																					FALSE	#N/A	#N/A	#N/A	#N/A	#N/A	#N/A	#N/A	#N/A	FALSE	#N/A	#N/A	#N/A	#N/A	#N/A
40																					FALSE	#N/A	#N/A	#N/A	#N/A	#N/A	#N/A	#N/A	#N/A	FALSE	#N/A	#N/A	#N/A	#N/A	#N/A
41																					FALSE	#N/A	#N/A	#N/A	#N/A	#N/A	#N/A	#N/A	#N/A	FALSE	#N/A	#N/A	#N/A	#N/A	#N/A
42																					FALSE	#N/A	#N/A	#N/A	#N/A	#N/A	#N/A	#N/A	#N/A	FALSE	#N/A	#N/A	#N/A	#N/A	#N/A
43																					FALSE	#N/A	#N/A	#N/A	#N/A	#N/A	#N/A	#N/A	#N/A	FALSE	#N/A	#N/A	#N/A	#N/A	#N/A
44																					FALSE	#N/A	#N/A	#N/A	#N/A	#N/A	#N/A	#N/A	#N/A	FALSE	#N/A	#N/A	#N/A	#N/A	#N/A
45																					FALSE	#N/A	#N/A	#N/A	#N/A	#N/A	#N/A	#N/A	#N/A	FALSE	#N/A	#N/A	#N/A	#N/A	#N/A
46																					FALSE	#N/A	#N/A	#N/A	#N/A	#N/A	#N/A	#N/A	#N/A	FALSE	#N/A	#N/A	#N/A	#N/A	#N/A
47																					FALSE	#N/A	#N/A	#N/A	#N/A	#N/A	#N/A	#N/A	#N/A	FALSE	#N/A	#N/A	#N/A	#N/A	#N/A
48																					FALSE	#N/A	#N/A	#N/A	#N/A	#N/A	#N/A	#N/A	#N/A	FALSE	#N/A	#N/A	#N/A	#N/A	#N/A
49																					FALSE	#N/A	#N/A	#N/A	#N/A	#N/A	#N/A	#N/A	#N/A	FALSE	#N/A	#N/A	#N/A	#N/A	#N/A
50																					FALSE	#N/A	#N/A	#N/A	#N/A	#N/A	#N/A	#N/A	#N/A	FALSE	#N/A	#N/A	#N/A	#N/A	#N/A
51																					FALSE	#N/A	#N/A	#N/A	#N/A	#N/A	#N/A	#N/A	#N/A	FALSE	#N/A	#N/A	#N/A	#N/A	#N/A
52																					FALSE	#N/A	#N/A	#N/A	#N/A	#N/A	#N/A	#N/A	#N/A	FALSE	#N/A	#N/A	#N/A	#N/A	#N/A
53																					FALSE	#N/A	#N/A	#N/A	#N/A	#N/A	#N/A	#N/A	#N/A	FALSE	#N/A	#N/A	#N/A	#N/A	#N/A

## Sheet: Glossary
	Term	Description
	Restoration Activity	Components of a project for which costs can be assigned.
	Activity Type	Restoration activity types include project management, planning, monitoring, implementation, materials purchases, and realty activities.
	Implementing Party	Implementing Party describes the type of organization or institution that implements an Activity, and is relevant for Project management, Planning, Monitoring, Implementation, and Realty Services Activity Types.
	Vendor Type	Vendor Type describes the type of organization or institution who sold a material, and is relevant for the Materials Purchase Activity Type.
	Selling Party	Selling Party describes the type of organization or institution who is the selling party in a real estate purchase or transaction and is relevant for the Realty purchase Activity Type.
	Supply Chain Level	Supply Chain Level describes the type of supplier for Materials Purchase Activities. Was the material purchased from a retailer, a wholesaler, or directly from the manufacturer?
	NAICS Code	The North American Industrial Classification System (NAICS) is the standard used by Federal statistical agencies in classifying business establishments for the purpose of collecting, analyzing, and publishing statistical data related to the U.S. business economy (Office of Management and Budget, 2017). For most activities, spending is matched to a NAICS sector to describe the work or purchase mad…
	Type of real estate purchase	This question clarifies the type of real estate purchase for the 'Realty - land, easement, restoration bank purchase' activity (options include land purchase, easement purchase, and restoration bank purchase).
	Labor Hours	If the implementing party for project management, planning, or monitoring activities is a governmental or non-governmental organization (NGO), then information on labor, travel, and other nonlabor costs is collected (instead of a NAICS code). Labor hours are an estimate of the total number of labor hours spent on a selected restoration activity. This field is optional.
	Labor Costs	If the implementing party for project management, planning, or monitoring activities is a governmental or non-governmental organization (NGO), then information on labor, travel, and other nonlabor costs is collected (instead of a NAICS code). Labor costs are the total (loaded) labor costs for the labor hours spent on a selected restoration activity. Labor costs should include wages, salaries, ben…
	Travel Costs	If the implementing party for project management, planning, or monitoring activities is a governmental or non-governmental organization (NGO), then information on labor, travel, and other nonlabor costs is collected (instead of a NAICS code). Travel costs include all non-labor travel costs for the selected activity.
	Other nonlabor costs	If the implementing party for project management, planning, or monitoring activities is a governmental or non-governmental organization (NGO), then information on labor, travel, and other nonlabor costs is collected (instead of a NAICS code). Other nonlabor costs include all other non-labor and non-travel costs, including overhead costs.
	Economic Impacts	Economic impact analyses measure the jobs and business activity created or supported through expenditures. The Restoration Cost Collection (RCC) framework collects the necessary data for economic impact analysis, but does not directly estimate economic impacts. For more information on how to estimate economic impacts using these data, please see [add journal article citation].

## Sheet: References
References
	Cullinane Thomas, C, Huber C, Skrabis K, Hoelzle T (2024) A Framework for Estimating Economic Impacts of Ecological Restoration. Environmental Management. 10.1007/s00267-024-02040-x
	Office of Management and Budget. (2017). North American Industrial Classification System, 2017. U.S. Government Printing Office, Washington, D.C. Available at https://www.census.gov/naics/reference_files_tools/2017_NAICS_Manual.pdf.
	U.S. Census Bureau. N.d. North American Industry Classification System. Available at https://www.census.gov/naics/.

## Sheet: Drop Down Lists
Party	Party_abr		State		Supply Chain Level	Supply_abr		Realty Purchase Type		Activity	Activity_abr		Manage	Plan	Monitor	Implement	Materials	Realty_Buy	Realty_Service
Private Industry	P		Alabama		Direct from manufacturer	D		Land purchase		Project management and/or oversight	Manage		Management Consulting Services (54161)	Management Consulting Services (54161)	Management Consulting Services (54161)	Hay Farming (11194)	Nursery/greenhouse products (1114)		Banking, Loans, Brokerage, and Other Loan Intermediary Costs (522)
Federal govt	F		Alaska		Wholesale	W		Easement purchase		Planning	Plan		Environmental Consulting Services (54162)	Environmental Consulting Services (54162)	Environmental Consulting Services (54162)	All Other Crop Farming (includes grass seed farming) (11199)	Mulch/Hay/Straw (11194)		Real Estate Services (realtors, appraisals, property management) (531)
State/local govt	L		American Samoa		Retail	R		Bank purchase		Monitoring	Monitor		Religious, Grantmaking, Civic, Professional, and Similar Organizations (813 )	Religious, Grantmaking, Civic, Professional, and Similar Organizations (813 )	Religious, Grantmaking, Civic, Professional, and Similar Organizations (813 )	Aquaculture (11251)	Seeds (111998)		Legal Services (5411)
NGO	N		Arizona							Implementation	Implement		Scientific Research and Development Services (5417)	Scientific Research and Development Services (5417)	Scientific Research and Development Services (5417)	Apiculture (11291)	Mining and quarrying stone (21231)
			Arkansas							Materials purchase	Materials		Architectural, Engineering, and Related Services (includes landscape architecture, building inspections, surveying and mapping, and testing laboratories) (5413)	Architectural, Engineering, and Related Services (includes landscape architecture, building inspections, surveying and mapping, and testing laboratories) (5413)	Architectural, Engineering, and Related Services (includes landscape architecture, building inspections, surveying and mapping, and testing laboratories) (5413)	Horses and Other Equine Production (11292)	Sand and Gravel (21232)
			California							Realty - land, easement, restoration bank purchase	Realty_Buy		Other Scientific and Technical Consulting Services (54169)	Other Scientific and Technical Consulting Services (54169)	Other Scientific and Technical Consulting Services (54169)	Timber Tract Operations (11311)	Natural fiber fabrics (31321)
			Colorado							Realty - realty services, legal services	Realty_Service		Public Relations Agencies (54182)	Public Relations Agencies (54182)	Public Relations Agencies (54182)	Forest Nurseries and Gathering of Forest Products (11321)	Synthetic fabrics (31323)
			Connecticut										Accounting, Tax Preparation, Bookkeeping, and Payroll Services (54121)	Accounting, Tax Preparation, Bookkeeping, and Payroll Services (54121)	Accounting, Tax Preparation, Bookkeeping, and Payroll Services (54121)	Logging (11331)	Wood products including wood fencing (321999)
			Delaware										Legal Services (5411)	Legal Services (5411)	Legal Services (5411)	Fishing (11411)	Gasoline (32411)
			District of Columbia										Veterinary Services (54194)	Veterinary Services (54194)	Veterinary Services (54194)	Hunting and Trapping (11421)	Fertilizer and soil amendments (325311)
			Florida										Custom Computer Programming Services (541511)	Custom Computer Programming Services (541511)	Custom Computer Programming Services (541511)	Support Activities for Crop Production (includes aerial spraying, soil preparation, planting, cultivating) (11511)	Paint and other coatings (32551)
			Georgia										Computer Systems Design Services (541512)	Computer Systems Design Services (541512)	Computer Systems Design Services (541512)	Support Activities for Animal Production (includes breeding services, boarding) (11521)	Plastic pipes and pipe fittings (326122)
			Guam										All Other Professional, Scientific, and Technical Services (54199)	All Other Professional, Scientific, and Technical Services (54199)	All Other Professional, Scientific, and Technical Services (54199)	Support Activities for Forestry (includes estimating timber, forest firefighting, forest pest control, aerial seeding) (11531)	Plastic netting (32619)
			Hawaii													Stone Mining and Quarrying (21231)	Ready-mix concrete (32732)
			Idaho													Sand, Gravel, Clay, and Ceramic and Refractory Minerals Mining and Quarrying (21232)	Brick/concrete products including concrete pipes and conduits (32733)
			Illinois													Support Activities for Mining (includes drilling, taking core samples, making geological observations) (21311)	Iron or steel products, including metal posts (3311)
			Indiana													Water Supply and Irrigation Systems (includes operation of water treatment plants and/or water supply systems) (22131)	Hardware (3325)
			Iowa													Sewage Treatment Facilities (includes operation of sewer systems or sewage treatment facilities) (22132)	Wire fencing (3326)
			Kansas													Ship and Boat Building and Repair (33661)	Communications equipment (3342)
			Kentucky													Nursery and Tree Production (111421)	Vehicle purchase (cars) (33611)
			Louisiana													Cattle Ranching and Farming (1121)	Vehicle purchase (light duty trucks) (336112)
			Maine													Hydroelectric Power Generation (221111)	Vehicle purchase (heavy duty trucks) (336120)
			Maryland													Fossil Fuel Electric Power Generation (221112)
			Massachusetts													Nuclear Electric Power Generation (221113)
			Michigan													Solar Electric Power Generation (221114)
			Minnesota													Wind Electric Power Generation (221115)
			Mississippi													Geothermal Electric Power Generation (221116)
			Missouri													Biomass Electric Power Generation (221117)
			Montana													Commercial and Institutional Building Construction (includes new work) (23622-New)
			Nebraska													Commercial and Institutional Building Construction (includes reconstruction, rehabilitation, and repairs) (23622-Repair)
			Nevada													Water and Sewer Line and Related Structures Construction (includes new work) (23711-New)
			New Hampshire													Water and Sewer Line and Related Structures Construction (includes reconstruction, rehabilitation, and repairs) (23711-Repair)
			New Jersey													Power and Communication Line and Related Structures Construction (includes new work) (23713-New)
			New Mexico													Power and Communication Line and Related Structures Construction (includes reconstruction, rehabilitation, and repairs) (23713-Repair)
			New York													Highway, Street, and Bridge Construction (includes new work) (23731-New)
			North Carolina													Highway, Street, and Bridge Construction (includes reconstruction, rehabilitation, and repairs) (23731-Repair)
			North Dakota													Other Heavy and Civil Engineering Construction (includes new work; examples: water resource projects (e.g., dredging and land drainage), open space improvement (e.g., parks and trails)) (23799-New)
			Northern Mariana Islands													Other Heavy and Civil Engineering Construction (includes reconstruction, rehabilitation, and repairs; examples: water resource projects (e.g., dredging and land drainage), open space improvement (e.g., parks and trails))(23799-Repair)
			Ohio													Air freight (481)
			Oklahoma													Rail freight (482)
			Oregon													Water freight (483)
			Pennsylvania													Truck freight (484)
			Puerto Rico													Warehousing and Storage (493)
			Rhode Island													Automotive Equipment Rental and Leasing (5321)
			South Carolina													Commercial and Industrial Machinery and Equipment Rental and Leasing (5324)
			South Dakota													Legal Services (5411)
			Tennessee													Accounting, Tax Preparation, Bookkeeping, and Payroll Services (54121)
			Texas													Architectural, Engineering, and Related Services (includes landscape architecture, building inspections, surveying and mapping, and testing laboratories) (5413)
			U.S. Virgin Islands													Custom Computer Programming Services (541511)
			Utah													Computer Systems Design Services (541512)
			Vermont													Management Consulting Services (54161)
			Virginia													Environmental Consulting Services (54162)
			Washington													Other Scientific and Technical Consulting Services (54169)
			West Virginia													Scientific Research and Development Services (5417)
			Wisconsin													Public Relations Agencies (54182)
			Wyoming													Veterinary Services (54194)
																All Other Professional, Scientific, and Technical Services (54199)
																Landscaping Services (includes planting trees and shrubs; does NOT include landscape architecture) (56173)
																Waste Management and Remediation Services (562)
																Automotive Mechanical and Electrical Repair and Maintenance (81111)
																Electronic and Precision Equipment Repair and Maintenance (81121)
																Commercial and Industrial Machinery and Equipment (except Automotive and Electronic) Repair and Maintenance (81131)
																Religious, Grantmaking, Civic, Professional, and Similar Organizations (813 )
